# Supplementary material for: The COVID-19 Animal Fostering Boom: Ephemera or Chimera?
Source: Animals (Basel). 2022 May 23;12(10):1325. doi: 10.3390/ani12101325 (PMC9137632; doi:10.3390/ani12101325)
Supplement: Supplementary file 1 [file animals-12-01325-s001.zip]

Archive with 1 entries (1 files):
- animals-1730966-supplementary.pdf
